# Supplementary material for: Proteomic datasets of HeLa and SiHa cell lines acquired by DDA-PASEF and diaPASEF
Source: Data Brief. 2022 Feb 4;41:107919. doi: 10.1016/j.dib.2022.107919 (PMC8844217; doi:10.1016/j.dib.2022.107919)
Supplement: Supplementary file 1 [file mmc1.xlsx]

## Sheet: DDA library_search_parameter
DDA Library Search Parameter				Results filtration parameter
Parameter	HeLa	SiHa		Parameter		HeLa	SiHa
Search Engine Name	PEAKS	PEAKS		Result fitration parameters	Peptide -10lgP	>=29.2	>=28.2
Parent Mass Error Tolerance	15.0 ppm	15.0 ppm			PTM Ascore	>=0	>=0
Fragment Mass Error Tolerance	0.05 Da	0.05 Da			Protein -10lgP	>=20	>=20
Precursor Mass Search Type	monoisotopic	monoisotopic			Proteins Unique Peptides	>=1	>=1
Enzyme	Trypsin	Trypsin			De Novo Score (%)	>=50%	>=50%
Max Missed Cleavages	3	3		Statistics of filtered results	FDR (Peptide-Spectrum Matches)	0.003	0.004
Digest Mode	Specific	Specific			FDR (Peptide Sequences)	0.01	0.01
Fixed Modifications Carbamidomethylation	57.02	57.02			FDR (Protein Group)	0.029	0.026
Variable Modification Oxidation (M)	15.99	15.99			De Novo Only Spectra	114782	1569.45
Acetylation (Protein N-term)	42.01	42.01
Max Variable PTM Per Peptide	3	3
Database	2020human_dxx	2020human_dxx
Taxon	All	All
Searched Entry	20420	20420
FDR Estimation	Enabled	Enabled
Dependencies	4	4

## Sheet: DIA library_search_parameter
DIA Library Search Parameter
Parameter	HeLa	SiHa
Date created	23/08/2019 14:57:52	4/21/2020 7:11:24
Precursors	301,353 of 301,616	153,771 of 153,992
Modified Peptides	228,523 of 228,664	129,375 of 129,503
Peptides	203,242 of 203,346	122,602 of 122,720
Proteotypic Peptides	45387	117732
Protein Groups	11,034 (11,032)	9,681 (9,681)
Protein	16,578 (16,578)	9,774 (9,774)
Single Hits	933 (894)	676 (735)
Fragments	1,791,792 of 4,803,628	910,048 of 2,333,191
Library Source	Spectronaut	Spectronaut
Software version	13.5.190819.43655	13.12.200217.43655
Merged	FALSE	FALSE
Search Engine Platform	Pulsar	Pulsar

## Sheet: HeLa_DIA_samples
HeLa Samples Search Parameter
Parameter	Sample 1	Sample 2
Precursors	75,196 of 83,511 (289,110)	75,912 of 83,511 (289,110)
Modified Peptides	66,966 of 74,047 (225,373)	67,817 of 74,047 (225,373)
Peptides	65,372 of 71,999 (200,497)	66,171 of 71,999 (200,497)
Proteins Groups	7,352 of 7,467	7,381 of 7,467
Proteins	13,339 of 13,617	13,396 of 13,617
Protein Interference	Spectronaut (ID Picker)	Spectronaut (ID Picker)
AVG Peptides per Protein Group	15.3	15.3
AVG Precursor per Protein Group	22.1	22.1
AVG Missed Cleavages	0.5	0.5
%Missed Cleavages	0.443	0.443
%Missed Cleavages Identified	0.135	0.136
Median XIC Width	3.8 min	3.6 min
Average XIC Width	3.8 min	3.9 min
Median Absolute Delta iRT	0.45	0.46
Median Absolute Delta RT	0.29	0.29
MS1 Average Delta |ppm|	3.31	3.31
MS2 Average Delta |ppm|	3.06	2.99
MS1 Average Tolerance (ppm)	11.4	11.3
MS2 Average Tolerance (ppm)	10.7	10.6

## Sheet: SiHa_DIA_samples
SiHa Samples Search Parameter
Parameter	Sample 1	Sample 2	Sample 3
Precursors	112,096 of 125,523 (147,577)	113,260 of 125,523 (147,577)	112,463 of 125,523 (147,577)
Modified Peptides	98,657 of 109,081 (126,040)	99,341 of 109,081 (126,040)	98,655 of 109,081 (126,040)
Peptides	95,625 of 105, 114 (119,494)	96,281 of 105, 114 (119,494)	95,592 of 105, 114 (119,494)
Proteins Groups	8,686 of 8,743	8,688 of 8,743	8,690 of 8,743
Proteins	8,773 of 8,831	8,776 of 8,831	8,777 of 8,831
Protein Interference	Spectronaut (ID Picker)	Spectronaut (ID Picker)	Spectronaut (ID Picker)
AVG Peptides per Protein Group	12.4	12.4	12.4
AVG Precursor per Protein Group	15.3	15.3	15.3
AVG Missed Cleavages	0.3	0.3	0.3
%Missed Cleavages	0.244	0.243	0.243
%Missed Cleavages Identified	0.227	0.227	0.229
Median XIC Width	1.4 min	1.4 min	1.4 min
Average XIC Width	1.4 min	1.4 min	1.4 min
Median Absolute Delta iRT	0.22	0.22	0.22
Median Absolute Delta RT	0.07	0.07	0.07
MS1 Average Delta |ppm|	3.95	3.87	3.8
MS2 Average Delta |ppm|	2.98	3.02	3.07
MS1 Average Tolerance (ppm)	13.6	13	13.1
MS2 Average Tolerance (ppm)	11.4	11.4	11.7
